# Supplementary material for: Comparative Dynamics of Delta and Omicron SARS-CoV-2 Variants across and between California and Mexico
Source: Viruses. 2022 Jul 8;14(7):1494. doi: 10.3390/v14071494 (PMC9317407; doi:10.3390/v14071494)
Supplement: Supplementary file 1 [file viruses-14-01494-s001.zip]

Archive with 1 entries (1 files):
- viruses-1784784-supplementary.pdf
